# Supplementary material for: Control of Viremia Enables Acquisition of Resting Memory B Cells with Age and Normalization of Activated B Cell Phenotypes in HIV-Infected Children
Source: J Immunol. 2015 Jun 26;195(3):1082–91. doi: 10.4049/jimmunol.1500491 (PMC4505960; doi:10.4049/jimmunol.1500491)
Supplement: Data Supplement [file JI_1500491.zip]

Archive with 2 entries (2 files):
- JI_1500491_Supplemental_Material_1.pdf
- manifest.xml
